# Supplementary material for: Low-Calorie, High-Protein Ketogenic Diet Versus Low-Calorie, Low-Sodium, and High-Potassium Mediterranean Diet in Overweight Patients and Patients with Obesity with High-Normal Blood Pressure or Grade I Hypertension: The Keto–Salt Pilot Study
Source: Nutrients. 2025 May 20;17(10):1739. doi: 10.3390/nu17101739 (PMC12114320; doi:10.3390/nu17101739)
Supplement: Supplementary file 1 [file nutrients-17-01739-s001.zip]

Archive with 1 entries (1 files):
- nutrients-3620048-supplementary.pdf
